# Supplementary material for: Patterns, Predictors, and Correlates of Problematic Alcohol Use and Remission From Adolescence to Early Midlife
Source: Alcohol Clin Exp Res (Hoboken). 2026 Jun 30;50(7):e70365. doi: 10.1111/acer.70365 (PMC13316461; doi:10.1111/acer.70365)
Supplement: Supplementary file 1 — Table S1: Criteria for problem alcohol use across timepoints and samples. Table S2: Additional information on the items that make up the behavioral and environmental risk index and endorsement rates by PAU group. Table S3: Analytic sample descriptives stratified by sex. Table S4: Estimates from the univariable models of behavioral and genetic predictors. [file ACER-50-0-s001.xlsx]

## Sheet: Table S1
Table S1. Criteria for Problem Alcohol Use across timepoints and samples
		Epidemiological Sample	Intensive Sample
Adolescence	No PAU	Reported drinking less than once per month	No diagnosis of alcohol abuse or dependence on the SSAGA
	PAU	Not classified	Diagnosis of alcohol abuse of dependence from the SSAGA
Young Adulthood	No PAU	Endorsed fewer than 4 items on the mmMAST	No diagnosis of alcohol abuse or dependence on the SSAGA
	PAU	Endorsed 4 or more items on the mmMAST	Diagnosis of alcohol abuse of dependence from the SSAGA
Early Midlife	No PAU	Score of less than 2 on the problem questions of the AUDIT	Score of less than 2 on the problem questions of the AUDIT
	PAU	Score of 2 or greater on the problem questions of the AUDIT	Score of 2 or greater on the problem questions of the AUDIT

## Sheet: Table S2
Table S2. Additional information on the items that make up the behavioral and environmental risk index and endorsement rates by PAU group		Never	Remitted	Persistent	Late-onset
Low Socioeconomic Status (SES)	Parental education was assessed when the twins were age 12. Answer choices included: less than elementary school (less than 6 years of basic education), elementary school (6-8 yrs of basic education; emphasis on practical subjects), less than intermediate school (4 yrs of basic education; under 5 yrs of intermediate school), intermediate school/comprehensive school (9 years), part of senior high …	238 (39.7%)	166 (34.6%)	83 (30.6%)	39 (34.5%)
	Parents were also asked about their current occupation when the twins were age 12. Their occupation was then coded based on wage and skill level. If both parents reported occupations that were manual/low wage/low skill, the twin was coded as having low childhood SES.
Family History of AUD	Measured by a diagnosis of AUD on the SSAGA in the parents conducted when the twins were 12 years old	69 (11.5%)	60 (12.5%)	36 (13.3%)	16 (14.2%)
Childhood Externalizing Behavior	Measured by a diagnosis of conduct disorder or oppositional defiant disorder at the age 14 SSAGA interview	18 (3.0%)	28 (5.8%)	22 (8.1%)	7 (6.2%)
Childhood Internalizing Symptoms	Measured by a diagnosis of major depressive disorder at the age 14 SSAGA interview	1 (0.1%)	0 (0.0%)	0 (0.0%)	1 (0.9%)
Substance Use Initiation	Measured by reported substance use on the ages 12, or 14 questionnaires, or an age of first use before 15 on any of the following questions on the age 22 SSAGA interview: age twin first smoked a cigarette, age twin had first whole alcoholic drink, or age twin first tried cannabis	217 (36.2%)	264 (55.0%)	162 (59.8%)	58 (51.3%)
Adolescent Alcohol Use	Measured by drinking most days (5 or more days per week) on either the age 14 or 17 survey	17 (2.8%)	60 (12.5%)	29 (10.7%)	13 (11.5%)
Adolescent Tobacco Use	Measured by reporting daily smoking at the age 14 or 17 survey	63 (10.5%)	109 (12.5%)	78 (28.8%)	21 (18.6%)
Adolescent Cannabis Use	Measured by reporting cannabis use on most days (5 or more days per week) before age 18 using the age 22 SSAGA	0 (0.0%)	2 (0.4%)	4 (1.5%)	0 (0.0%)
Peer Substance Use	Measured by reporting most of their friends used substances on any of the following questions at either age 14 or 17 surveys: “do any of your friends smoke?”, “do any of your friends drink?”, and “have any of your acquaintances tried drugs?”	487 (81.3%)	419 (87.3%)	230 (84.9%)	91 (80.5%)
Stressful Life Events	At the age 14 survey twins were asked if any of the following events happened to them, their family, or their close friends in the past two years: “you moved to a new neighborhood or town with your family”, “a close friend has moved away”, “you have changed to another school”, “you have experienced a serious illness or accident”, “someone close to you has been seriously ill”, “someone close to yo…	136 (22.7%)	131 (27.3%)	71 (26.2%)	29 (25.7%)

## Sheet: Table S3
Table S3. Analytic sample descriptives stratified by sex
	Male	Female	Total
	n (%) *	n (%) *	n (%) *
N	578	885	1463
Zygosity
MZ	205 (35.5)	324 (36.6)	529 (36.2)
DZ SS	172 (29.8)	235 (26.6)	407 (27.8)
DZ OS	176 (30.4)	266 (30.1)	442 (30.2)
Age 14 PAU	5 (0.9)	19 (2.1)	24 (1.6)
Age 22 PAU	341 (59.0)	401 (45.3)	742 (50.7)
Early Midlife PAU	199 (34.4)	185 (20.9)	384 (26.2)
Education
Compulsory education only	11 (1.9)	11 (1.2)	22 (1.5)
Vocational secondary	164 (28.4)	151 (17.1)	315 (21.5)
Academic secondary	66 (11.4)	89 (10.1)	155 (10.6)
Tertiary education	337 (58.3)	632 (71.4)	969 (66.2)
Financial Situation
Very good	131 (22.7)	124 (14.0)	255 (17.4)
Fairly good	259 (44.8)	354 (40.0)	613 (41.9)
Moderate	159 (27.5)	332 (37.5)	491 (33.6)
Fairly poor	25 (4.3)	62 (7.0)	87 (5.9)
Very poor	4 (0.7)	12 (1.4)	16 (1.1)
Partnered	419 (72.5)	648 (73.2)	1067 (72.9)
Relationship Dynamics, mean (SD)
Consensus	22.8 (3.0)	22.8 (3.3)	22.8 (3.2)
Satisfaction	15.0 (2.9)	14.2 (3.3)	14.5 (3.2)
Cohesion	11.9 (2.8)	12.0 (3.1)	12.0 (3.0)
Parenthood	333 (57.6)	587 (66.3)	920 (62.9)
Self-Rated Health
Very good	101 (17.5)	126 (14.2)	227 (15.5)
Quite good	315 (54.5)	482 (54.5)	797 (54.5)
Average	140 (24.2)	239 (27.0)	379 (25.9)
Quite poor	21 (3.6)	35 (4.0)	56 (3.8)
Very poor	1 (0.2)	2 (0.2)	3 (0.2)
Self-Rated Physical Fitness
Very good	70 (12.1)	60 (6.8)	130 (8.9)
Quite good	271 (46.9)	421 (47.6)	692 (47.3)
Satisfactory	188 (32.5)	301 (34.0)	489 (33.4)
Quite poor	46 (8.0)	93 (10.5)	139 (9.5)
Very poor	2 (0.3)	10 (1.1)	12 (0.8)
Recurrent Pain	239 (41.3)	541 (61.1)	780 (53.3)
Recurrent Sleep Difficulties	199 (34.4)	401 (45.3)	600 (41.0)
Life Satisfaction, mean (SD)	25.0 (6.1)	24.8 (6.2)	24.9 (6.1)
Depressive Symptoms, mean (SD)	4.5 (3.4)	5.2 (3.7)	5.0 (3.6)
PAU Trajectory Groups
Never	188 (32.5)	411 (46.4)	599 (40.9)
Persistent	153 (26.5)	118 (13.3)	271 (18.5)
Late-onset	46 (8.0)	67 (7.6)	113 (7.7)
Remitted	191 (33.0)	289 (32.7)	480 (32.8)
*n (%) if not otherwise stated. Note: MZ = monozygotic twins, DZ= same sex dizygotic twins, DZO = opposite sex dizygotic twins, PAU = problem alcohol use

## Sheet: Table S4
Table S4. Estimates from the univariable models of behavioral and genetic predictors
	Remitted			Persistent			Late onset
	OR	CI	p	OR	CI	p	OR	CI	p
BERI only	1.43	1.30- 1.58	1.37e-12	1.53	1.36- 1.72	2.28e-12	1.29	1.10- 1.51	0.002
PGSEXT only	1.53	1.23- 1.90	0.0001	1.45	1.12- 1.87	0.004	1.14	0.84- 1.55	0.402
PGSMDD only	1.12	0.90-1.39	0.3	1.52	1.17-1.97	0.002	1.08	0.80-1.46	0.628
PGSALC-Sp only	1.17	0.94-1.45	0.162	1.41	1.10-1.82	0.008	0.95	0.70-1.28	0.739
Note: The Never group was the reference group for all comparisons. OR = odds ratio, CI = 95% confidence intervals, BERI = behavioral and environmental risk index, PGS = polygenic score, EXT = externalizing behavior, MDD = major depressive disorder, ALC-sp = alcohol specific effects
